# Supplementary material for: Pigs solve a cooperative task without showing a clear understanding of the need for a partner
Source: Sci Rep. 2025 Feb 11;15:5095. doi: 10.1038/s41598-024-84529-3 (PMC11814144; doi:10.1038/s41598-024-84529-3)
Supplement: Supplementary file 3 — Supplementary Information 2. [file 41598_2024_84529_MOESM3_ESM.xlsx]

## Sheet: Data_main_analyses
observation	subject	partner	dyad	sow	group	condition	condition_order	start_time	latency_open_door	open_door_event	latency_open_door_after_box	open_door_after_box_event	binom_open_door_before_prox_box	latency_box_after_door	box_after_door_event	start_success	success_event
1	2gh	2bh	2ghbh	147788	2	ILL	1	0	10	2	NA	NA	1	300	1	NA	NA
2	2gh	2bh	2ghbh	147788	2	ASO	2	0	29	2	12.4	2	0	44.2	2	NA	NA
3	2gh	2bh	2ghbh	147788	2	LUF	3	0	12.8	2	NA	NA	1	7.6	2	NA	NA
4	2gh	2bh	2ghbh	147788	2	JLL	4	0	13	2	NA	NA	1	8	2	300	1
5	2gh	2bh	2ghbh	147788	2	LUE	5	0	17	2	NA	NA	1	54	2	NA	NA
6	2gh	2bh	2ghbh	147788	2	JLL	6	0	27.8	2	9.8	2	0	39.4	2	300	1
7	2gh	2bh	2ghbh	147788	2	ILL	7	0	154	2	5	2	0	81.2	2	NA	NA
8	2gl	2rl	2glrl	147746	2	ILL	1	0	300	1	NA	NA	0	106.2	2	NA	NA
9	2gl	2rl	2glrl	147746	2	LUF	2	0	248	2	45.4	2	0	64.8	2	NA	NA
10	2gl	2rl	2glrl	147746	2	LUE	3	0	300	1	NA	NA	0	163.4	2	NA	NA
11	2gl	2rl	2glrl	147746	2	ASO	4	0	158.2	2	21.4	2	0	6.8	2	NA	NA
12	2gl	2rl	2glrl	147746	2	JLL	5	0	107	2	91	2	0	56.6	2	300	1
13	2gl	2rl	2glrl	147746	2	ILL	6	0	249.2	2	140.8	2	0	209.8	2	NA	NA
14	2gl	2rl	2glrl	147746	2	JLL	7	0	102	2	7	2	0	127.8	2	300	1
15	2bh	2gh	2ghbh	147735	2	ILL	1	0	70	2	4.4	2	0	30	2	NA	NA
16	2bh	2gh	2ghbh	147735	2	ASO	2	0	37.4	2	4.8	2	0	127.8	2	NA	NA
17	2bh	2gh	2ghbh	147735	2	LUF	3	0	55.2	2	8.6	2	0	54	2	NA	NA
18	2bh	2gh	2ghbh	147735	2	JLL	4	0	17.6	2	5	2	0	300	1	300	1
19	2bh	2gh	2ghbh	147735	2	LUE	5	0	9.4	2	NA	NA	1	300	1	NA	NA
20	2bh	2gh	2ghbh	147735	2	JLL	6	0	79	2	13.6	2	0	21.2	2	300	1
21	2bh	2gh	2ghbh	147735	2	ILL	7	0	8.2	2	NA	NA	1	25.2	2	NA	NA
22	2rl	2gl	2glrl	147736	2	ILL	1	0	55.8	2	42	2	0	16.4	2	NA	NA
23	2rl	2gl	2glrl	147736	2	LUF	2	0	18.2	2	NA	NA	1	78	2	NA	NA
24	2rl	2gl	2glrl	147736	2	LUE	3	0	9.2	2	NA	NA	1	22.8	2	NA	NA
25	2rl	2gl	2glrl	147736	2	ASO	4	0	25	2	NA	NA	1	20.2	2	NA	NA
26	2rl	2gl	2glrl	147736	2	JLL	5	0	16.2	2	NA	NA	1	55	2	300	1
27	2rl	2gl	2glrl	147736	2	ILL	6	0	25	2	17	2	0	44	2	NA	NA
28	2rl	2gl	2glrl	147736	2	JLL	7	0	35.8	2	NA	NA	1	53.4	2	300	1
29	2rh	2bl	2rhbl	147739	2	ASO	1	0	149.8	2	28.8	2	0	18.4	2	NA	NA
30	2rh	2bl	2rhbl	147739	2	JLL	2	0	119.2	2	NA	NA	1	300	1	300	1
31	2rh	2bl	2rhbl	147739	2	LUF	3	0	18.4	2	NA	NA	1	27.8	2	NA	NA
32	2rh	2bl	2rhbl	147739	2	ILL	4	0	224.4	2	38.4	2	0	300	1	NA	NA
33	2rh	2bl	2rhbl	147739	2	LUE	5	0	124.6	2	13.6	2	0	8.4	2	NA	NA
34	2rh	2bl	2rhbl	147739	2	JLL	6	0	121	2	3.4	2	0	29.2	2	146.2	2
35	2rh	2bl	2rhbl	147739	2	ILL	7	0	247.2	2	64.2	2	0	15.4	2	NA	NA
36	3rh	3bl	3rhbl	147746	3	LUF	1	0	300	1	NA	NA	0	7.6	2	NA	NA
37	3rh	3bl	3rhbl	147746	3	LUE	2	0	24.4	2	6.4	2	0	18.8	2	NA	NA
38	3rh	3bl	3rhbl	147746	3	JLL	3	0	30.6	2	10.4	2	0	39.8	2	300	1
39	3rh	3bl	3rhbl	147746	3	ASO	4	0	109.8	2	102.6	2	0	27	2	NA	NA
40	3rh	3bl	3rhbl	147746	3	ILL	5	0	95.6	2	8	2	0	300	1	NA	NA
41	3rh	3bl	3rhbl	147746	3	ILL	6	0	71	2	12.6	2	0	22	2	NA	NA
42	3rh	3bl	3rhbl	147746	3	JLL	7	0	202.8	2	158.6	2	0	9.2	2	224.4	2
43	2bl	2rh	2rhbl	147733	2	ASO	1	0	101.6	2	67.8	2	0	300	1	NA	NA
44	2bl	2rh	2rhbl	147733	2	JLL	2	0	8.8	2	4	2	0	38	2	300	1
45	2bl	2rh	2rhbl	147733	2	LUF	3	0	79.6	2	76.2	2	0	47	2	NA	NA
46	2bl	2rh	2rhbl	147733	2	ILL	4	0	118.2	2	14	2	0	300	1	NA	NA
47	2bl	2rh	2rhbl	147733	2	LUE	5	0	10	2	4	2	0	NA	NA	NA	NA
48	2bl	2rh	2rhbl	147733	2	JLL	6	0	42	2	10	2	0	28.6	2	300	1
49	2bl	2rh	2rhbl	147733	2	ILL	7	0	126.4	2	11.2	2	0	49.6	2	NA	NA
50	3bl	3rh	3rhbl	147735	3	LUF	1	0	180.2	2	11.8	2	0	12.6	2	NA	NA
51	3bl	3rh	3rhbl	147735	3	LUE	2	0	102.2	2	94.2	2	0	20.6	2	NA	NA
52	3bl	3rh	3rhbl	147735	3	JLL	3	0	32.8	2	12.6	2	0	65.8	2	300	1
53	3bl	3rh	3rhbl	147735	3	ASO	4	0	39.2	2	10.4	2	0	149.2	2	NA	NA
54	3bl	3rh	3rhbl	147735	3	ILL	5	0	123.8	2	16.2	2	0	NA	NA	NA	NA
55	3bl	3rh	3rhbl	147735	3	ILL	6	0	300	1	NA	NA	0	136.4	2	NA	NA
56	3bl	3rh	3rhbl	147735	3	JLL	7	0	119.2	2	23	2	0	66.6	2	150.8	2
57	3bh	3gh	3bhgh	147736	3	JLL	1	0	93.8	2	27.4	2	0	300	1	NA	NA
58	3bh	3gh	3bhgh	147736	3	ILL	2	0	7.8	2	15.2	2	0	51.2	2	NA	NA
59	3bh	3gh	3bhgh	147736	3	LUE	3	0	35.4	2	3.6	2	0	75	2	NA	NA
60	3bh	3gh	3bhgh	147736	3	LUF	4	0	83.8	2	15	2	0	300	1	NA	NA
61	3bh	3gh	3bhgh	147736	3	ASO	5	0	164.2	2	52.8	2	0	16.4	2	NA	NA
62	3bh	3gh	3bhgh	147736	3	JLL	6	0	76.6	2	6.4	2	0	22.2	2	91	2
63	3bh	3gh	3bhgh	147736	3	ILL	7	0	104.4	2	3.8	2	0	25.2	2	NA	NA
64	3gl	3rl	3glrl	147788	3	LUE	1	0	137.8	2	104.8	2	0	221.8	2	NA	NA
65	3gl	3rl	3glrl	147788	3	ILL	2	0	146.8	2	6.4	2	0	300	1	NA	NA
66	3gl	3rl	3glrl	147788	3	LUF	3	0	300	1	NA	NA	0	158.4	2	NA	NA
67	3gl	3rl	3glrl	147788	3	JLL	4	0	90.6	2	36.4	2	0	6.2	2	143.4	2
68	3gl	3rl	3glrl	147788	3	ASO	5	0	138	2	11.2	2	0	16	2	NA	NA
69	3gl	3rl	3glrl	147788	3	ILL	6	0	199.6	2	40.8	2	0	45	2	NA	NA
70	3gl	3rl	3glrl	147788	3	JLL	7	0	69.6	2	32.2	2	0	300	1	300	1
71	3gh	3bh	3bhgh	147733	3	JLL	1	0	92.4	2	52	2	0	113.8	2	138	2
72	3gh	3bh	3bhgh	147733	3	ILL	2	0	77.6	2	7.8	2	0	16	2	NA	NA
73	3gh	3bh	3bhgh	147733	3	LUE	3	0	101	2	3.8	2	0	97	2	NA	NA
74	3gh	3bh	3bhgh	147733	3	LUF	4	0	118.6	2	7.4	2	0	13	2	NA	NA
75	3gh	3bh	3bhgh	147733	3	ASO	5	0	57.4	2	3.8	2	0	99.4	2	NA	NA
76	3gh	3bh	3bhgh	147733	3	JLL	6	0	121	2	23	2	0	7.8	2	133.6	2
77	3gh	3bh	3bhgh	147733	3	ILL	7	0	218.6	2	27	2	0	300	1	NA	NA
78	3rl	3gl	3glrl	147739	3	LUE	1	0	63.8	2	26	2	0	300	1	NA	NA
79	3rl	3gl	3glrl	147739	3	ILL	2	0	138.8	2	4.4	2	0	300	1	NA	NA
80	3rl	3gl	3glrl	147739	3	LUF	3	0	146.6	2	4.6	2	0	52	2	NA	NA
81	3rl	3gl	3glrl	147739	3	JLL	4	0	204.6	2	40.4	2	0	105.6	2	300	1
82	3rl	3gl	3glrl	147739	3	ASO	5	0	38.6	2	9	2	0	5.8	2	NA	NA
83	3rl	3gl	3glrl	147739	3	ILL	6	0	300	1	NA	NA	0	300	1	NA	NA
84	3rl	3gl	3glrl	147739	3	JLL	7	0	24.6	2	10	2	0	88.6	2	300	1
85	1bh	1rl	1bhrl	147733	1	JLL	1	0	15.6	2	NA	NA	1	34.8	2	300	1
86	1bh	1rl	1bhrl	147733	1	ASO	2	0	NA	NA	NA	NA	NA	39.4	2	NA	NA
87	1bh	1rl	1bhrl	147733	1	LUE	3	0	7.8	2	NA	NA	1	10.2	2	NA	NA
88	1bh	1rl	1bhrl	147733	1	LUF	4	0	16.2	2	NA	NA	1	104.6	2	NA	NA
89	1bh	1rl	1bhrl	147733	1	ILL	5	0	85.2	2	11.8	2	0	NA	NA	NA	NA
90	1bh	1rl	1bhrl	147733	1	JLL	6	0	16	2	4.6	2	0	98.4	2	26.6	2
91	1bh	1rl	1bhrl	147733	1	ILL	7	0	7.2	2	NA	NA	1	26	2	NA	NA
92	1gh	1bl	1ghbl	147746	1	LUE	1	0	10	2	NA	NA	1	36.4	2	NA	NA
93	1gh	1bl	1ghbl	147746	1	ILL	2	0	72	2	10.6	2	0	NA	NA	NA	NA
94	1gh	1bl	1ghbl	147746	1	JLL	3	0	10.2	2	NA	NA	1	14.4	2	300	1
95	1gh	1bl	1ghbl	147746	1	ASO	4	0	8.8	2	NA	NA	1	13	2	NA	NA
96	1gh	1bl	1ghbl	147746	1	LUF	5	0	8.2	2	NA	NA	1	NA	NA	NA	NA
97	1gh	1bl	1ghbl	147746	1	ILL	6	0	34	2	10.2	2	0	5	2	NA	NA
98	1gh	1bl	1ghbl	147746	1	JLL	7	0	97.8	2	77	2	0	39.2	2	128.6	2
99	1rl	1bh	1bhrl	147735	1	JLL	1	0	15.2	2	NA	NA	1	NA	NA	300	1
100	1rl	1bh	1bhrl	147735	1	ASO	2	0	106.2	2	NA	NA	1	300	1	NA	NA
101	1rl	1bh	1bhrl	147735	1	LUE	3	0	136.8	2	13.2	2	0	8.6	2	NA	NA
102	1rl	1bh	1bhrl	147735	1	LUF	4	0	269.8	2	5.2	2	0	26.4	2	NA	NA
103	1rl	1bh	1bhrl	147735	1	ILL	5	0	76.8	2	4.2	2	0	88	2	NA	NA
104	1rl	1bh	1bhrl	147735	1	JLL	6	0	300	1	NA	NA	0	12.6	2	300	1
105	1rl	1bh	1bhrl	147735	1	ILL	7	0	300	1	NA	NA	0	16.2	2	NA	NA
106	1bl	1gh	1ghbl	147788	1	LUE	1	0	18.6	2	8	2	0	NA	NA	NA	NA
107	1bl	1gh	1ghbl	147788	1	ILL	2	0	69.6	2	24.6	2	0	19	2	NA	NA
108	1bl	1gh	1ghbl	147788	1	JLL	3	0	300	1	NA	NA	0	7.8	2	300	1
109	1bl	1gh	1ghbl	147788	1	ASO	4	0	94	2	66.2	2	0	16	2	NA	NA
110	1bl	1gh	1ghbl	147788	1	LUF	5	0	63	2	8.8	2	0	8.8	2	NA	NA
111	1bl	1gh	1ghbl	147788	1	ILL	6	0	57.4	2	11.2	2	0	123	2	NA	NA
112	1bl	1gh	1ghbl	147788	1	JLL	7	0	154.6	2	116.4	2	0	5.4	2	300	1
113	4bl	4rl	4blrl	NA	4	JLL	1	0	21.8	2	9	2	0	19.4	2	300	1
114	4bl	4rl	4blrl	NA	4	ILL	2	0	268.6	2	45.4	2	0	300	1	NA	NA
115	4bl	4rl	4blrl	NA	4	ASO	3	0	59	2	28.6	2	0	NA	NA	NA	NA
116	4bl	4rl	4blrl	NA	4	LUE	4	0	148.4	2	91.6	2	0	46.4	2	NA	NA
117	4bl	4rl	4blrl	NA	4	LUF	5	0	8.2	2	NA	NA	1	22	2	NA	NA
118	4bl	4rl	4blrl	NA	4	JLL	6	0	5.8	2	NA	NA	1	97.6	2	47.2	2
119	4bl	4rl	4blrl	NA	4	ILL	7	0	102.4	2	28.2	2	0	NA	NA	NA	NA
120	4gh	4bh	4ghbh	147735	4	LUE	1	0	231.4	2	31.2	2	0	300	1	NA	NA
121	4gh	4bh	4ghbh	147735	4	JLL	2	0	109.4	2	60.6	2	0	71.8	2	300	1
122	4gh	4bh	4ghbh	147735	4	LUF	3	0	89.6	2	13.8	2	0	11.6	2	NA	NA
123	4gh	4bh	4ghbh	147735	4	ILL	4	0	57	2	13.6	2	0	27.4	2	NA	NA
124	4gh	4bh	4ghbh	147735	4	ASO	5	0	294.2	2	169.4	2	0	20.4	2	NA	NA
125	4gh	4bh	4ghbh	147735	4	ILL	6	0	298.8	2	13.8	2	0	9.2	2	NA	NA
126	4gh	4bh	4ghbh	147735	4	JLL	7	0	13.2	2	NA	NA	1	8.4	2	300	1
127	4rl	4bl	4blrl	147746	4	JLL	1	0	4.4	2	NA	NA	1	NA	NA	300	1
128	4rl	4bl	4blrl	147746	4	ILL	2	0	118.8	2	23	2	0	15.2	2	NA	NA
129	4rl	4bl	4blrl	147746	4	ASO	3	0	18.2	2	7	2	0	300	1	NA	NA
130	4rl	4bl	4blrl	147746	4	LUE	4	0	75.8	2	34.4	2	0	69	2	NA	NA
131	4rl	4bl	4blrl	147746	4	LUF	5	0	107.2	2	3.4	2	0	157.8	2	NA	NA
132	4rl	4bl	4blrl	147746	4	JLL	6	0	38.6	2	10	2	0	74.4	2	300	1
133	4rl	4bl	4blrl	147746	4	ILL	7	0	215	2	28.6	2	0	28.8	2	NA	NA
134	5bh	5gl	5bhgl	147746	5	ILL	1	0	72.8	2	23.2	2	0	67.2	2	NA	NA
135	5bh	5gl	5bhgl	147746	5	ASO	2	0	59.8	2	11	2	0	20.6	2	NA	NA
136	5bh	5gl	5bhgl	147746	5	JLL	3	0	8.8	2	NA	NA	1	48.8	2	300	1
137	5bh	5gl	5bhgl	147746	5	LUF	4	0	9.4	2	NA	NA	1	164.8	2	NA	NA
138	5bh	5gl	5bhgl	147746	5	LUE	5	0	9	2	NA	NA	1	NA	NA	NA	NA
139	5bh	5gl	5bhgl	147746	5	ILL	6	0	169.8	2	22.2	2	0	18.2	2	NA	NA
140	5bh	5gl	5bhgl	147746	5	JLL	7	0	33.4	2	11.8	2	0	300	1	300	1
141	5gh	5rh	5ghrh	147736	5	LUF	1	0	33	2	6.2	2	0	159.2	2	NA	NA
142	5gh	5rh	5ghrh	147736	5	LUE	2	0	8.2	2	NA	NA	1	6	2	NA	NA
143	5gh	5rh	5ghrh	147736	5	ASO	3	0	16	2	5.6	2	0	4.2	2	NA	NA
144	5gh	5rh	5ghrh	147736	5	JLL	4	0	30.4	2	NA	NA	1	20	2	300	1
145	5gh	5rh	5ghrh	147736	5	ILL	5	0	104	2	70.4	2	0	15	2	NA	NA
146	5gh	5rh	5ghrh	147736	5	JLL	6	0	286.2	2	6	2	0	17	2	300	1
147	5gh	5rh	5ghrh	147736	5	ILL	7	0	140.4	2	22.4	2	0	42.4	2	NA	NA
148	5gl	5bh	5bhgl	147735	5	ILL	1	0	109.6	2	12	2	0	100.8	2	NA	NA
149	5gl	5bh	5bhgl	147735	5	ASO	2	0	109	2	57.2	2	0	3.4	2	NA	NA
150	5gl	5bh	5bhgl	147735	5	JLL	3	0	22	2	8.2	2	0	29.4	2	300	1
151	5gl	5bh	5bhgl	147735	5	LUF	4	0	8	2	NA	NA	1	147.2	2	NA	NA
152	5gl	5bh	5bhgl	147735	5	LUE	5	0	53	2	9.6	2	0	300	1	NA	NA
153	5gl	5bh	5bhgl	147735	5	ILL	6	0	111	2	6.4	2	0	27.6	2	NA	NA
154	5gl	5bh	5bhgl	147735	5	JLL	7	0	21.8	2	11.6	2	0	84.8	2	300	1
155	5rh	5gh	5ghrh	147733	5	LUF	1	0	89	2	3.4	2	0	54	2	NA	NA
156	5rh	5gh	5ghrh	147733	5	LUE	2	0	9.6	2	NA	NA	1	24.2	2	NA	NA
157	5rh	5gh	5ghrh	147733	5	ASO	3	0	11.6	2	NA	NA	1	10.6	2	NA	NA
158	5rh	5gh	5ghrh	147733	5	JLL	4	0	7.4	2	NA	NA	1	96.6	2	300	1
159	5rh	5gh	5ghrh	147733	5	ILL	5	0	120.8	2	9.6	2	0	41.2	2	NA	NA
160	5rh	5gh	5ghrh	147733	5	JLL	6	0	7.6	2	NA	NA	1	232.2	2	44	2
161	5rh	5gh	5ghrh	147733	5	ILL	7	0	91.8	2	12.2	2	0	171.6	2	NA	NA
162	5rl	5bl	5rlbl	147788	5	ASO	1	0	152	2	88.6	2	0	20	2	NA	NA
163	5rl	5bl	5rlbl	147788	5	LUE	2	0	64.8	2	55	2	0	300	1	NA	NA
164	5rl	5bl	5rlbl	147788	5	LUF	3	0	32.8	2	25.6	2	0	53.4	2	NA	NA
165	5rl	5bl	5rlbl	147788	5	ILL	4	0	168	2	16.6	2	0	17.2	2	NA	NA
166	5rl	5bl	5rlbl	147788	5	JLL	5	0	189.4	2	114.2	2	0	35.2	2	300	1
167	5rl	5bl	5rlbl	147788	5	ILL	6	0	117.6	2	12	2	0	97.8	2	NA	NA
168	5rl	5bl	5rlbl	147788	5	JLL	7	0	122.6	2	10.6	2	0	25.4	2	300	1
169	5bl	5rl	5rlbl	147739	5	ASO	1	0	89.4	2	26.8	2	0	28.2	2	NA	NA
170	5bl	5rl	5rlbl	147739	5	LUE	2	0	28	2	NA	NA	1	300	1	NA	NA
171	5bl	5rl	5rlbl	147739	5	LUF	3	0	132.2	2	17	2	0	NA	NA	NA	NA
172	5bl	5rl	5rlbl	147739	5	ILL	4	0	109.8	2	10.4	2	0	24.6	2	NA	NA
173	5bl	5rl	5rlbl	147739	5	JLL	5	0	300	1	NA	NA	0	300	1	300	1
174	5bl	5rl	5rlbl	147739	5	ILL	6	0	300	1	NA	NA	0	6.4	2	NA	NA
175	5bl	5rl	5rlbl	147739	5	JLL	7	0	222.8	2	78.8	2	0	101.8	2	300	1
176	6bh	6rh	6bhrh	147788	6	LUE	1	0	78.4	2	10.6	2	0	44.4	2	NA	NA
177	6bh	6rh	6bhrh	147788	6	LUF	2	0	148.6	2	11.2	2	0	9.2	2	NA	NA
178	6bh	6rh	6bhrh	147788	6	JLL	3	0	34.4	2	3.8	2	0	NA	NA	300	1
179	6bh	6rh	6bhrh	147788	6	ASO	4	0	6.4	2	NA	NA	1	5.6	2	NA	NA
180	6bh	6rh	6bhrh	147788	6	ILL	5	0	181.8	2	29.8	2	0	NA	NA	NA	NA
181	6bh	6rh	6bhrh	147788	6	JLL	6	0	184.4	2	39.8	2	0	69.8	2	198.8	2
182	6bh	6rh	6bhrh	147788	6	ILL	7	0	300	1	NA	NA	0	13.8	2	NA	NA
183	6rl	6bl	6rlbl	NA	6	JLL	1	0	121.2	2	51.4	2	0	136.4	2	186	2
184	6rl	6bl	6rlbl	NA	6	ASO	2	0	79.2	2	56	2	0	300	1	NA	NA
185	6rl	6bl	6rlbl	NA	6	ILL	3	0	300	1	NA	NA	0	71.4	2	NA	NA
186	6rl	6bl	6rlbl	NA	6	LUE	4	0	22.4	2	18.2	2	0	120.2	2	NA	NA
187	6rl	6bl	6rlbl	NA	6	LUF	5	0	144.2	2	9.2	2	0	300	1	NA	NA
188	6rl	6bl	6rlbl	NA	6	ILL	6	0	152.4	2	19.2	2	0	7.6	2	NA	NA
189	6rl	6bl	6rlbl	NA	6	JLL	7	0	13.8	2	6.4	2	0	37	2	153	2
190	6rh	6bh	6bhrh	147735	6	LUE	1	0	19.2	2	5.6	2	0	24.6	2	NA	NA
191	6rh	6bh	6bhrh	147735	6	LUF	2	0	12	2	NA	NA	1	26.6	2	NA	NA
192	6rh	6bh	6bhrh	147735	6	JLL	3	0	25.8	2	NA	NA	1	25.8	2	300	1
193	6rh	6bh	6bhrh	147735	6	ASO	4	0	16	2	NA	NA	1	94	2	NA	NA
194	6rh	6bh	6bhrh	147735	6	ILL	5	0	188.8	2	NA	NA	1	19	2	NA	NA
195	6rh	6bh	6bhrh	147735	6	JLL	6	0	42.6	2	5.4	2	0	32.4	2	95	2
196	6rh	6bh	6bhrh	147735	6	ILL	7	0	95.2	2	11.4	2	0	44.6	2	NA	NA
197	6bl	6rl	6rlbl	147746	6	JLL	1	0	99.6	2	35	2	0	300	1	202.4	2
198	6bl	6rl	6rlbl	147746	6	ASO	2	0	55	2	18	2	0	50.8	2	NA	NA
199	6bl	6rl	6rlbl	147746	6	ILL	3	0	101.2	2	5.6	2	0	22.6	2	NA	NA
200	6bl	6rl	6rlbl	147746	6	LUE	4	0	18.6	2	8.4	2	0	51.2	2	NA	NA
201	6bl	6rl	6rlbl	147746	6	LUF	5	0	156	2	25	2	0	10.4	2	NA	NA
202	6bl	6rl	6rlbl	147746	6	ILL	6	0	59.2	2	10.2	2	0	150.8	2	NA	NA
203	6bl	6rl	6rlbl	147746	6	JLL	7	0	300	1	NA	NA	0	NA	NA	300	1

## Sheet: Door_opening_learning_phase
subject	group	day	count
1rl	1	1	0
1rl	1	2	4
1rl	1	3	4
1rl	1	4	4
1rl	1	5	4
1rh	1	1	3
1rh	1	2	4
1rh	1	3	6
1rh	1	4	2
1rh	1	5	5
1bl	1	1	3
1bl	1	2	7
1bl	1	3	7
1bl	1	4	2
1bl	1	5	8
1bh	1	1	1
1bh	1	2	2
1bh	1	3	6
1bh	1	4	7
1bh	1	5	7
1gl	1	1	3
1gl	1	2	4
1gl	1	3	2
1gl	1	4	5
1gl	1	5	2
1gh	1	1	2
1gh	1	2	6
1gh	1	3	1
1gh	1	4	3
1gh	1	5	2
2rl	2	1	1
2rl	2	2	1
2rl	2	3	9
2rl	2	4	4
2rl	2	5	6
2rh	2	1	1
2rh	2	2	3
2rh	2	3	4
2rh	2	4	4
2rh	2	5	4
2bl	2	1	3
2bl	2	2	4
2bl	2	3	2
2bl	2	4	2
2bl	2	5	4
2bh	2	1	1
2bh	2	2	7
2bh	2	3	5
2bh	2	4	2
2bh	2	5	4
2gl	2	1	1
2gl	2	2	0
2gl	2	3	1
2gl	2	4	3
2gl	2	5	1
2gh	2	1	3
2gh	2	2	2
2gh	2	3	3
2gh	2	4	8
2gh	2	5	6
3rl	3	1	1
3rl	3	2	8
3rl	3	3	3
3rl	3	4	3
3rl	3	5	5
3rh	3	1	4
3rh	3	2	2
3rh	3	3	4
3rh	3	4	3
3rh	3	5	2
3bl	3	1	1
3bl	3	2	0
3bl	3	3	4
3bl	3	4	2
3bl	3	5	3
3bh	3	1	1
3bh	3	2	7
3bh	3	3	6
3bh	3	4	7
3bh	3	5	4
3gl	3	1	4
3gl	3	2	7
3gl	3	3	1
3gl	3	4	9
3gl	3	5	7
3gh	3	1	1
3gh	3	2	2
3gh	3	3	4
3gh	3	4	2
3gh	3	5	5
4rl	4	1	1
4rl	4	2	4
4rl	4	3	8
4rl	4	4	7
4rl	4	5	0
4bl	4	1	0
4bl	4	2	3
4bl	4	3	5
4bl	4	4	4
4bl	4	5	0
4gh	4	1	4
4gh	4	2	4
4gh	4	3	1
4gh	4	4	0
4gh	4	5	0
5rl	5	1	3
5rl	5	2	5
5rl	5	3	4
5rl	5	4	4
5rl	5	5	2
5rh	5	1	6
5rh	5	2	2
5rh	5	3	7
5rh	5	4	6
5rh	5	5	4
5bl	5	1	0
5bl	5	2	2
5bl	5	3	6
5bl	5	4	3
5bl	5	5	6
5bh	5	1	0
5bh	5	2	4
5bh	5	3	3
5bh	5	4	3
5bh	5	5	4
5gl	5	1	1
5gl	5	2	1
5gl	5	3	2
5gl	5	4	8
5gl	5	5	6
5gh	5	1	0
5gh	5	2	0
5gh	5	3	2
5gh	5	4	4
5gh	5	5	3
6rl	6	1	3
6rl	6	2	4
6rl	6	3	6
6rl	6	4	6
6rl	6	5	5
6rh	6	1	1
6rh	6	2	2
6rh	6	3	1
6rh	6	4	3
6rh	6	5	4
6bl	6	1	1
6bl	6	2	3
6bl	6	3	1
6bl	6	4	2
6bl	6	5	4
6bh	6	1	3
6bh	6	2	3
6bh	6	3	3
6bh	6	4	5
6bh	6	5	5
6gl	6	1	1
6gl	6	2	2
6gl	6	3	5
6gl	6	4	7
6gl	6	5	5
6gh	6	1	2
6gh	6	2	7
6gh	6	3	4
6gh	6	4	5
6gh	6	5	4

## Sheet: Probability_interaction_handle
observation	subject	partner	dyad	group	day	condition	handle	prob_handle
1	1bh	1rl	1bh1rl	1	2	ASO	Left	NA
2	1bh	1rl	1bh1rl	1	2	ASO	Right	NA
3	1bh	1rl	1bh1rl	1	2	ASO	Real	NA
4	1bh	1rl	1bh1rl	1	5	ILL	Left	1
5	1bh	1rl	1bh1rl	1	5	ILL	Right	0
6	1bh	1rl	1bh1rl	1	5	ILL	Real	1
7	1bh	1rl	1bh1rl	1	1	JLL	Left	1
8	1bh	1rl	1bh1rl	1	1	JLL	Right	0
9	1bh	1rl	1bh1rl	1	1	JLL	Real	1
10	1bh	1rl	1bh1rl	1	3	LUE	Left	0
11	1bh	1rl	1bh1rl	1	3	LUE	Right	0
12	1bh	1rl	1bh1rl	1	3	LUE	Real	1
13	1bh	1rl	1bh1rl	1	4	LUF	Left	0
14	1bh	1rl	1bh1rl	1	4	LUF	Right	0
15	1bh	1rl	1bh1rl	1	4	LUF	Real	1
16	1bh	1rl	1bh1rl	1	7	ILL	Left	0
17	1bh	1rl	1bh1rl	1	7	ILL	Right	0
18	1bh	1rl	1bh1rl	1	7	ILL	Real	1
19	1bh	1rl	1bh1rl	1	6	JLL	Left	0
20	1bh	1rl	1bh1rl	1	6	JLL	Right	0
21	1bh	1rl	1bh1rl	1	6	JLL	Real	1
22	1bl	1gh	1bl1gh	1	4	ASO	Left	1
23	1bl	1gh	1bl1gh	1	4	ASO	Right	1
24	1bl	1gh	1bl1gh	1	4	ASO	Real	1
25	1bl	1gh	1bl1gh	1	2	ILL	Left	1
26	1bl	1gh	1bl1gh	1	2	ILL	Right	0
27	1bl	1gh	1bl1gh	1	2	ILL	Real	1
28	1bl	1gh	1bl1gh	1	3	JLL	Left	0
29	1bl	1gh	1bl1gh	1	3	JLL	Right	0
30	1bl	1gh	1bl1gh	1	3	JLL	Real	1
31	1bl	1gh	1bl1gh	1	1	LUE	Left	0
32	1bl	1gh	1bl1gh	1	1	LUE	Right	0
33	1bl	1gh	1bl1gh	1	1	LUE	Real	1
34	1bl	1gh	1bl1gh	1	5	LUF	Left	0
35	1bl	1gh	1bl1gh	1	5	LUF	Right	0
36	1bl	1gh	1bl1gh	1	5	LUF	Real	1
37	1bl	1gh	1bl1gh	1	6	ILL	Left	0
38	1bl	1gh	1bl1gh	1	6	ILL	Right	1
39	1bl	1gh	1bl1gh	1	6	ILL	Real	1
40	1bl	1gh	1bl1gh	1	7	JLL	Left	0
41	1bl	1gh	1bl1gh	1	7	JLL	Right	0
42	1bl	1gh	1bl1gh	1	7	JLL	Real	1
43	1gh	1bl	1bl1gh	1	4	ASO	Left	0
44	1gh	1bl	1bl1gh	1	4	ASO	Right	0
45	1gh	1bl	1bl1gh	1	4	ASO	Real	1
46	1gh	1bl	1bl1gh	1	2	ILL	Left	1
47	1gh	1bl	1bl1gh	1	2	ILL	Right	1
48	1gh	1bl	1bl1gh	1	2	ILL	Real	1
49	1gh	1bl	1bl1gh	1	3	JLL	Left	1
50	1gh	1bl	1bl1gh	1	3	JLL	Right	1
51	1gh	1bl	1bl1gh	1	3	JLL	Real	1
52	1gh	1bl	1bl1gh	1	1	LUE	Left	1
53	1gh	1bl	1bl1gh	1	1	LUE	Right	0
54	1gh	1bl	1bl1gh	1	1	LUE	Real	1
55	1gh	1bl	1bl1gh	1	5	LUF	Left	0
56	1gh	1bl	1bl1gh	1	5	LUF	Right	1
57	1gh	1bl	1bl1gh	1	5	LUF	Real	1
58	1gh	1bl	1bl1gh	1	6	ILL	Left	1
59	1gh	1bl	1bl1gh	1	6	ILL	Right	1
60	1gh	1bl	1bl1gh	1	6	ILL	Real	1
61	1gh	1bl	1bl1gh	1	7	JLL	Left	1
62	1gh	1bl	1bl1gh	1	7	JLL	Right	0
63	1gh	1bl	1bl1gh	1	7	JLL	Real	1
64	1rl	1bh	1bh1rl	1	2	ASO	Left	0
65	1rl	1bh	1bh1rl	1	2	ASO	Right	0
66	1rl	1bh	1bh1rl	1	2	ASO	Real	1
67	1rl	1bh	1bh1rl	1	5	ILL	Left	0
68	1rl	1bh	1bh1rl	1	5	ILL	Right	0
69	1rl	1bh	1bh1rl	1	5	ILL	Real	1
70	1rl	1bh	1bh1rl	1	1	JLL	Left	0
71	1rl	1bh	1bh1rl	1	1	JLL	Right	0
72	1rl	1bh	1bh1rl	1	1	JLL	Real	1
73	1rl	1bh	1bh1rl	1	3	LUE	Left	0
74	1rl	1bh	1bh1rl	1	3	LUE	Right	0
75	1rl	1bh	1bh1rl	1	3	LUE	Real	1
76	1rl	1bh	1bh1rl	1	4	LUF	Left	0
77	1rl	1bh	1bh1rl	1	4	LUF	Right	0
78	1rl	1bh	1bh1rl	1	4	LUF	Real	1
79	1rl	1bh	1bh1rl	1	7	ILL	Left	0
80	1rl	1bh	1bh1rl	1	7	ILL	Right	0
81	1rl	1bh	1bh1rl	1	7	ILL	Real	1
82	1rl	1bh	1bh1rl	1	6	JLL	Left	1
83	1rl	1bh	1bh1rl	1	6	JLL	Right	0
84	1rl	1bh	1bh1rl	1	6	JLL	Real	1
85	2bh	2gh	2bh2gh	2	2	ASO	Left	1
86	2bh	2gh	2bh2gh	2	2	ASO	Right	0
87	2bh	2gh	2bh2gh	2	2	ASO	Real	1
88	2bh	2gh	2bh2gh	2	1	ILL	Left	1
89	2bh	2gh	2bh2gh	2	1	ILL	Right	0
90	2bh	2gh	2bh2gh	2	1	ILL	Real	1
91	2bh	2gh	2bh2gh	2	4	JLL	Left	0
92	2bh	2gh	2bh2gh	2	4	JLL	Right	0
93	2bh	2gh	2bh2gh	2	4	JLL	Real	1
94	2bh	2gh	2bh2gh	2	5	LUE	Left	0
95	2bh	2gh	2bh2gh	2	5	LUE	Right	0
96	2bh	2gh	2bh2gh	2	5	LUE	Real	1
97	2bh	2gh	2bh2gh	2	3	LUF	Left	1
98	2bh	2gh	2bh2gh	2	3	LUF	Right	0
99	2bh	2gh	2bh2gh	2	3	LUF	Real	1
100	2bh	2gh	2bh2gh	2	7	ILL	Left	0
101	2bh	2gh	2bh2gh	2	7	ILL	Right	1
102	2bh	2gh	2bh2gh	2	7	ILL	Real	1
103	2bh	2gh	2bh2gh	2	6	JLL	Left	0
104	2bh	2gh	2bh2gh	2	6	JLL	Right	0
105	2bh	2gh	2bh2gh	2	6	JLL	Real	1
106	2bl	2rh	2bl2rh	2	1	ASO	Left	0
107	2bl	2rh	2bl2rh	2	1	ASO	Right	1
108	2bl	2rh	2bl2rh	2	1	ASO	Real	1
109	2bl	2rh	2bl2rh	2	4	ILL	Left	0
110	2bl	2rh	2bl2rh	2	4	ILL	Right	0
111	2bl	2rh	2bl2rh	2	4	ILL	Real	1
112	2bl	2rh	2bl2rh	2	2	JLL	Left	1
113	2bl	2rh	2bl2rh	2	2	JLL	Right	0
114	2bl	2rh	2bl2rh	2	2	JLL	Real	1
115	2bl	2rh	2bl2rh	2	5	LUE	Left	1
116	2bl	2rh	2bl2rh	2	5	LUE	Right	0
117	2bl	2rh	2bl2rh	2	5	LUE	Real	1
118	2bl	2rh	2bl2rh	2	3	LUF	Left	0
119	2bl	2rh	2bl2rh	2	3	LUF	Right	0
120	2bl	2rh	2bl2rh	2	3	LUF	Real	1
121	2bl	2rh	2bl2rh	2	7	ILL	Left	0
122	2bl	2rh	2bl2rh	2	7	ILL	Right	0
123	2bl	2rh	2bl2rh	2	7	ILL	Real	1
124	2bl	2rh	2bl2rh	2	6	JLL	Left	1
125	2bl	2rh	2bl2rh	2	6	JLL	Right	1
126	2bl	2rh	2bl2rh	2	6	JLL	Real	1
127	2gh	2bh	2bh2gh	2	2	ASO	Left	1
128	2gh	2bh	2bh2gh	2	2	ASO	Right	0
129	2gh	2bh	2bh2gh	2	2	ASO	Real	1
130	2gh	2bh	2bh2gh	2	1	ILL	Left	1
131	2gh	2bh	2bh2gh	2	1	ILL	Right	0
132	2gh	2bh	2bh2gh	2	1	ILL	Real	1
133	2gh	2bh	2bh2gh	2	4	JLL	Left	1
134	2gh	2bh	2bh2gh	2	4	JLL	Right	1
135	2gh	2bh	2bh2gh	2	4	JLL	Real	1
136	2gh	2bh	2bh2gh	2	5	LUE	Left	0
137	2gh	2bh	2bh2gh	2	5	LUE	Right	0
138	2gh	2bh	2bh2gh	2	5	LUE	Real	1
139	2gh	2bh	2bh2gh	2	3	LUF	Left	1
140	2gh	2bh	2bh2gh	2	3	LUF	Right	1
141	2gh	2bh	2bh2gh	2	3	LUF	Real	1
142	2gh	2bh	2bh2gh	2	7	ILL	Left	1
143	2gh	2bh	2bh2gh	2	7	ILL	Right	0
144	2gh	2bh	2bh2gh	2	7	ILL	Real	1
145	2gh	2bh	2bh2gh	2	6	JLL	Left	1
146	2gh	2bh	2bh2gh	2	6	JLL	Right	1
147	2gh	2bh	2bh2gh	2	6	JLL	Real	1
148	2gl	2rl	2gl2rl	2	4	ASO	Left	1
149	2gl	2rl	2gl2rl	2	4	ASO	Right	0
150	2gl	2rl	2gl2rl	2	4	ASO	Real	1
151	2gl	2rl	2gl2rl	2	1	ILL	Left	0
152	2gl	2rl	2gl2rl	2	1	ILL	Right	1
153	2gl	2rl	2gl2rl	2	1	ILL	Real	1
154	2gl	2rl	2gl2rl	2	5	JLL	Left	1
155	2gl	2rl	2gl2rl	2	5	JLL	Right	0
156	2gl	2rl	2gl2rl	2	5	JLL	Real	1
157	2gl	2rl	2gl2rl	2	3	LUE	Left	1
158	2gl	2rl	2gl2rl	2	3	LUE	Right	1
159	2gl	2rl	2gl2rl	2	3	LUE	Real	1
160	2gl	2rl	2gl2rl	2	2	LUF	Left	1
161	2gl	2rl	2gl2rl	2	2	LUF	Right	1
162	2gl	2rl	2gl2rl	2	2	LUF	Real	1
163	2gl	2rl	2gl2rl	2	6	ILL	Left	1
164	2gl	2rl	2gl2rl	2	6	ILL	Right	1
165	2gl	2rl	2gl2rl	2	6	ILL	Real	1
166	2gl	2rl	2gl2rl	2	7	JLL	Left	1
167	2gl	2rl	2gl2rl	2	7	JLL	Right	0
168	2gl	2rl	2gl2rl	2	7	JLL	Real	1
169	2rh	2bl	2bl2rh	2	1	ASO	Left	1
170	2rh	2bl	2bl2rh	2	1	ASO	Right	0
171	2rh	2bl	2bl2rh	2	1	ASO	Real	1
172	2rh	2bl	2bl2rh	2	4	ILL	Left	1
173	2rh	2bl	2bl2rh	2	4	ILL	Right	0
174	2rh	2bl	2bl2rh	2	4	ILL	Real	1
175	2rh	2bl	2bl2rh	2	2	JLL	Left	1
176	2rh	2bl	2bl2rh	2	2	JLL	Right	1
177	2rh	2bl	2bl2rh	2	2	JLL	Real	1
178	2rh	2bl	2bl2rh	2	5	LUE	Left	1
179	2rh	2bl	2bl2rh	2	5	LUE	Right	1
180	2rh	2bl	2bl2rh	2	5	LUE	Real	1
181	2rh	2bl	2bl2rh	2	3	LUF	Left	0
182	2rh	2bl	2bl2rh	2	3	LUF	Right	1
183	2rh	2bl	2bl2rh	2	3	LUF	Real	1
184	2rh	2bl	2bl2rh	2	7	ILL	Left	0
185	2rh	2bl	2bl2rh	2	7	ILL	Right	0
186	2rh	2bl	2bl2rh	2	7	ILL	Real	1
187	2rh	2bl	2bl2rh	2	6	JLL	Left	1
188	2rh	2bl	2bl2rh	2	6	JLL	Right	1
189	2rh	2bl	2bl2rh	2	6	JLL	Real	1
190	2rl	2gl	2gl2rl	2	4	ASO	Left	1
191	2rl	2gl	2gl2rl	2	4	ASO	Right	1
192	2rl	2gl	2gl2rl	2	4	ASO	Real	1
193	2rl	2gl	2gl2rl	2	1	ILL	Left	1
194	2rl	2gl	2gl2rl	2	1	ILL	Right	0
195	2rl	2gl	2gl2rl	2	1	ILL	Real	1
196	2rl	2gl	2gl2rl	2	5	JLL	Left	1
197	2rl	2gl	2gl2rl	2	5	JLL	Right	0
198	2rl	2gl	2gl2rl	2	5	JLL	Real	1
199	2rl	2gl	2gl2rl	2	3	LUE	Left	1
200	2rl	2gl	2gl2rl	2	3	LUE	Right	0
201	2rl	2gl	2gl2rl	2	3	LUE	Real	1
202	2rl	2gl	2gl2rl	2	2	LUF	Left	1
203	2rl	2gl	2gl2rl	2	2	LUF	Right	0
204	2rl	2gl	2gl2rl	2	2	LUF	Real	1
205	2rl	2gl	2gl2rl	2	6	ILL	Left	1
206	2rl	2gl	2gl2rl	2	6	ILL	Right	1
207	2rl	2gl	2gl2rl	2	6	ILL	Real	1
208	2rl	2gl	2gl2rl	2	7	JLL	Left	1
209	2rl	2gl	2gl2rl	2	7	JLL	Right	0
210	2rl	2gl	2gl2rl	2	7	JLL	Real	1
211	3bh	3gh	3bh3gh	3	5	ASO	Left	0
212	3bh	3gh	3bh3gh	3	5	ASO	Right	0
213	3bh	3gh	3bh3gh	3	5	ASO	Real	1
214	3bh	3gh	3bh3gh	3	2	ILL	Left	1
215	3bh	3gh	3bh3gh	3	2	ILL	Right	1
216	3bh	3gh	3bh3gh	3	2	ILL	Real	1
217	3bh	3gh	3bh3gh	3	1	JLL	Left	1
218	3bh	3gh	3bh3gh	3	1	JLL	Right	0
219	3bh	3gh	3bh3gh	3	1	JLL	Real	1
220	3bh	3gh	3bh3gh	3	3	LUE	Left	0
221	3bh	3gh	3bh3gh	3	3	LUE	Right	0
222	3bh	3gh	3bh3gh	3	3	LUE	Real	1
223	3bh	3gh	3bh3gh	3	4	LUF	Left	1
224	3bh	3gh	3bh3gh	3	4	LUF	Right	0
225	3bh	3gh	3bh3gh	3	4	LUF	Real	1
226	3bh	3gh	3bh3gh	3	7	ILL	Left	0
227	3bh	3gh	3bh3gh	3	7	ILL	Right	0
228	3bh	3gh	3bh3gh	3	7	ILL	Real	1
229	3bh	3gh	3bh3gh	3	6	JLL	Left	1
230	3bh	3gh	3bh3gh	3	6	JLL	Right	0
231	3bh	3gh	3bh3gh	3	6	JLL	Real	1
232	3bl	3rh	3bl3rh	3	4	ASO	Left	1
233	3bl	3rh	3bl3rh	3	4	ASO	Right	0
234	3bl	3rh	3bl3rh	3	4	ASO	Real	1
235	3bl	3rh	3bl3rh	3	5	ILL	Left	0
236	3bl	3rh	3bl3rh	3	5	ILL	Right	1
237	3bl	3rh	3bl3rh	3	5	ILL	Real	1
238	3bl	3rh	3bl3rh	3	3	JLL	Left	0
239	3bl	3rh	3bl3rh	3	3	JLL	Right	0
240	3bl	3rh	3bl3rh	3	3	JLL	Real	1
241	3bl	3rh	3bl3rh	3	2	LUE	Left	0
242	3bl	3rh	3bl3rh	3	2	LUE	Right	1
243	3bl	3rh	3bl3rh	3	2	LUE	Real	1
244	3bl	3rh	3bl3rh	3	1	LUF	Left	1
245	3bl	3rh	3bl3rh	3	1	LUF	Right	0
246	3bl	3rh	3bl3rh	3	1	LUF	Real	1
247	3bl	3rh	3bl3rh	3	6	ILL	Left	1
248	3bl	3rh	3bl3rh	3	6	ILL	Right	1
249	3bl	3rh	3bl3rh	3	6	ILL	Real	0
250	3bl	3rh	3bl3rh	3	7	JLL	Left	1
251	3bl	3rh	3bl3rh	3	7	JLL	Right	0
252	3bl	3rh	3bl3rh	3	7	JLL	Real	1
253	3gh	3bh	3bh3gh	3	5	ASO	Left	1
254	3gh	3bh	3bh3gh	3	5	ASO	Right	0
255	3gh	3bh	3bh3gh	3	5	ASO	Real	1
256	3gh	3bh	3bh3gh	3	2	ILL	Left	1
257	3gh	3bh	3bh3gh	3	2	ILL	Right	1
258	3gh	3bh	3bh3gh	3	2	ILL	Real	1
259	3gh	3bh	3bh3gh	3	1	JLL	Left	0
260	3gh	3bh	3bh3gh	3	1	JLL	Right	0
261	3gh	3bh	3bh3gh	3	1	JLL	Real	1
262	3gh	3bh	3bh3gh	3	3	LUE	Left	1
263	3gh	3bh	3bh3gh	3	3	LUE	Right	1
264	3gh	3bh	3bh3gh	3	3	LUE	Real	1
265	3gh	3bh	3bh3gh	3	4	LUF	Left	0
266	3gh	3bh	3bh3gh	3	4	LUF	Right	0
267	3gh	3bh	3bh3gh	3	4	LUF	Real	1
268	3gh	3bh	3bh3gh	3	7	ILL	Left	0
269	3gh	3bh	3bh3gh	3	7	ILL	Right	0
270	3gh	3bh	3bh3gh	3	7	ILL	Real	1
271	3gh	3bh	3bh3gh	3	6	JLL	Left	0
272	3gh	3bh	3bh3gh	3	6	JLL	Right	1
273	3gh	3bh	3bh3gh	3	6	JLL	Real	1
274	3gl	3rl	3gl3rl	3	5	ASO	Left	0
275	3gl	3rl	3gl3rl	3	5	ASO	Right	1
276	3gl	3rl	3gl3rl	3	5	ASO	Real	1
277	3gl	3rl	3gl3rl	3	2	ILL	Left	0
278	3gl	3rl	3gl3rl	3	2	ILL	Right	0
279	3gl	3rl	3gl3rl	3	2	ILL	Real	1
280	3gl	3rl	3gl3rl	3	4	JLL	Left	0
281	3gl	3rl	3gl3rl	3	4	JLL	Right	1
282	3gl	3rl	3gl3rl	3	4	JLL	Real	1
283	3gl	3rl	3gl3rl	3	1	LUE	Left	1
284	3gl	3rl	3gl3rl	3	1	LUE	Right	1
285	3gl	3rl	3gl3rl	3	1	LUE	Real	1
286	3gl	3rl	3gl3rl	3	3	LUF	Left	0
287	3gl	3rl	3gl3rl	3	3	LUF	Right	0
288	3gl	3rl	3gl3rl	3	3	LUF	Real	1
289	3gl	3rl	3gl3rl	3	6	ILL	Left	0
290	3gl	3rl	3gl3rl	3	6	ILL	Right	1
291	3gl	3rl	3gl3rl	3	6	ILL	Real	1
292	3gl	3rl	3gl3rl	3	7	JLL	Left	0
293	3gl	3rl	3gl3rl	3	7	JLL	Right	0
294	3gl	3rl	3gl3rl	3	7	JLL	Real	1
295	3rh	3bl	3bl3rh	3	4	ASO	Left	1
296	3rh	3bl	3bl3rh	3	4	ASO	Right	0
297	3rh	3bl	3bl3rh	3	4	ASO	Real	1
298	3rh	3bl	3bl3rh	3	5	ILL	Left	1
299	3rh	3bl	3bl3rh	3	5	ILL	Right	0
300	3rh	3bl	3bl3rh	3	5	ILL	Real	1
301	3rh	3bl	3bl3rh	3	3	JLL	Left	0
302	3rh	3bl	3bl3rh	3	3	JLL	Right	0
303	3rh	3bl	3bl3rh	3	3	JLL	Real	1
304	3rh	3bl	3bl3rh	3	2	LUE	Left	1
305	3rh	3bl	3bl3rh	3	2	LUE	Right	0
306	3rh	3bl	3bl3rh	3	2	LUE	Real	1
307	3rh	3bl	3bl3rh	3	1	LUF	Left	1
308	3rh	3bl	3bl3rh	3	1	LUF	Right	0
309	3rh	3bl	3bl3rh	3	1	LUF	Real	0
310	3rh	3bl	3bl3rh	3	6	ILL	Left	1
311	3rh	3bl	3bl3rh	3	6	ILL	Right	1
312	3rh	3bl	3bl3rh	3	6	ILL	Real	1
313	3rh	3bl	3bl3rh	3	7	JLL	Left	1
314	3rh	3bl	3bl3rh	3	7	JLL	Right	0
315	3rh	3bl	3bl3rh	3	7	JLL	Real	1
316	3rl	3gl	3gl3rl	3	5	ASO	Left	0
317	3rl	3gl	3gl3rl	3	5	ASO	Right	1
318	3rl	3gl	3gl3rl	3	5	ASO	Real	1
319	3rl	3gl	3gl3rl	3	2	ILL	Left	0
320	3rl	3gl	3gl3rl	3	2	ILL	Right	0
321	3rl	3gl	3gl3rl	3	2	ILL	Real	1
322	3rl	3gl	3gl3rl	3	4	JLL	Left	1
323	3rl	3gl	3gl3rl	3	4	JLL	Right	0
324	3rl	3gl	3gl3rl	3	4	JLL	Real	1
325	3rl	3gl	3gl3rl	3	1	LUE	Left	0
326	3rl	3gl	3gl3rl	3	1	LUE	Right	1
327	3rl	3gl	3gl3rl	3	1	LUE	Real	1
328	3rl	3gl	3gl3rl	3	3	LUF	Left	1
329	3rl	3gl	3gl3rl	3	3	LUF	Right	0
330	3rl	3gl	3gl3rl	3	3	LUF	Real	1
331	3rl	3gl	3gl3rl	3	6	ILL	Left	1
332	3rl	3gl	3gl3rl	3	6	ILL	Right	1
333	3rl	3gl	3gl3rl	3	6	ILL	Real	0
334	3rl	3gl	3gl3rl	3	7	JLL	Left	0
335	3rl	3gl	3gl3rl	3	7	JLL	Right	1
336	3rl	3gl	3gl3rl	3	7	JLL	Real	1
337	4bl	4rl	4bl4rl	4	3	ASO	Left	1
338	4bl	4rl	4bl4rl	4	3	ASO	Right	0
339	4bl	4rl	4bl4rl	4	3	ASO	Real	1
340	4bl	4rl	4bl4rl	4	2	ILL	Left	0
341	4bl	4rl	4bl4rl	4	2	ILL	Right	0
342	4bl	4rl	4bl4rl	4	2	ILL	Real	1
343	4bl	4rl	4bl4rl	4	1	JLL	Left	1
344	4bl	4rl	4bl4rl	4	1	JLL	Right	1
345	4bl	4rl	4bl4rl	4	1	JLL	Real	1
346	4bl	4rl	4bl4rl	4	4	LUE	Left	1
347	4bl	4rl	4bl4rl	4	4	LUE	Right	0
348	4bl	4rl	4bl4rl	4	4	LUE	Real	1
349	4bl	4rl	4bl4rl	4	5	LUF	Left	1
350	4bl	4rl	4bl4rl	4	5	LUF	Right	1
351	4bl	4rl	4bl4rl	4	5	LUF	Real	1
352	4bl	4rl	4bl4rl	4	7	ILL	Left	1
353	4bl	4rl	4bl4rl	4	7	ILL	Right	0
354	4bl	4rl	4bl4rl	4	7	ILL	Real	1
355	4bl	4rl	4bl4rl	4	6	JLL	Left	1
356	4bl	4rl	4bl4rl	4	6	JLL	Right	0
357	4bl	4rl	4bl4rl	4	6	JLL	Real	1
358	4gh	4bh	4gh4bh	4	5	ASO	Left	1
359	4gh	4bh	4gh4bh	4	5	ASO	Right	1
360	4gh	4bh	4gh4bh	4	5	ASO	Real	1
361	4gh	4bh	4gh4bh	4	4	ILL	Left	1
362	4gh	4bh	4gh4bh	4	4	ILL	Right	1
363	4gh	4bh	4gh4bh	4	4	ILL	Real	1
364	4gh	4bh	4gh4bh	4	2	JLL	Left	1
365	4gh	4bh	4gh4bh	4	2	JLL	Right	1
366	4gh	4bh	4gh4bh	4	2	JLL	Real	1
367	4gh	4bh	4gh4bh	4	1	LUE	Left	0
368	4gh	4bh	4gh4bh	4	1	LUE	Right	0
369	4gh	4bh	4gh4bh	4	1	LUE	Real	1
370	4gh	4bh	4gh4bh	4	3	LUF	Left	1
371	4gh	4bh	4gh4bh	4	3	LUF	Right	1
372	4gh	4bh	4gh4bh	4	3	LUF	Real	1
373	4gh	4bh	4gh4bh	4	6	ILL	Left	1
374	4gh	4bh	4gh4bh	4	6	ILL	Right	0
375	4gh	4bh	4gh4bh	4	6	ILL	Real	1
376	4gh	4bh	4gh4bh	4	7	JLL	Left	1
377	4gh	4bh	4gh4bh	4	7	JLL	Right	1
378	4gh	4bh	4gh4bh	4	7	JLL	Real	1
379	4rl	4bl	4bl4rl	4	3	ASO	Left	1
380	4rl	4bl	4bl4rl	4	3	ASO	Right	0
381	4rl	4bl	4bl4rl	4	3	ASO	Real	1
382	4rl	4bl	4bl4rl	4	2	ILL	Left	1
383	4rl	4bl	4bl4rl	4	2	ILL	Right	0
384	4rl	4bl	4bl4rl	4	2	ILL	Real	1
385	4rl	4bl	4bl4rl	4	1	JLL	Left	0
386	4rl	4bl	4bl4rl	4	1	JLL	Right	0
387	4rl	4bl	4bl4rl	4	1	JLL	Real	1
388	4rl	4bl	4bl4rl	4	4	LUE	Left	1
389	4rl	4bl	4bl4rl	4	4	LUE	Right	0
390	4rl	4bl	4bl4rl	4	4	LUE	Real	1
391	4rl	4bl	4bl4rl	4	5	LUF	Left	0
392	4rl	4bl	4bl4rl	4	5	LUF	Right	0
393	4rl	4bl	4bl4rl	4	5	LUF	Real	1
394	4rl	4bl	4bl4rl	4	7	ILL	Left	1
395	4rl	4bl	4bl4rl	4	7	ILL	Right	1
396	4rl	4bl	4bl4rl	4	7	ILL	Real	1
397	4rl	4bl	4bl4rl	4	6	JLL	Left	1
398	4rl	4bl	4bl4rl	4	6	JLL	Right	0
399	4rl	4bl	4bl4rl	4	6	JLL	Real	1
400	5bh	5gl	5bh5gl	5	2	ASO	Left	0
401	5bh	5gl	5bh5gl	5	2	ASO	Right	1
402	5bh	5gl	5bh5gl	5	2	ASO	Real	1
403	5bh	5gl	5bh5gl	5	1	ILL	Left	1
404	5bh	5gl	5bh5gl	5	1	ILL	Right	0
405	5bh	5gl	5bh5gl	5	1	ILL	Real	1
406	5bh	5gl	5bh5gl	5	3	JLL	Left	0
407	5bh	5gl	5bh5gl	5	3	JLL	Right	0
408	5bh	5gl	5bh5gl	5	3	JLL	Real	1
409	5bh	5gl	5bh5gl	5	5	LUE	Left	1
410	5bh	5gl	5bh5gl	5	5	LUE	Right	0
411	5bh	5gl	5bh5gl	5	5	LUE	Real	1
412	5bh	5gl	5bh5gl	5	4	LUF	Left	0
413	5bh	5gl	5bh5gl	5	4	LUF	Right	0
414	5bh	5gl	5bh5gl	5	4	LUF	Real	1
415	5bh	5gl	5bh5gl	5	6	ILL	Left	0
416	5bh	5gl	5bh5gl	5	6	ILL	Right	1
417	5bh	5gl	5bh5gl	5	6	ILL	Real	1
418	5bh	5gl	5bh5gl	5	7	JLL	Left	1
419	5bh	5gl	5bh5gl	5	7	JLL	Right	1
420	5bh	5gl	5bh5gl	5	7	JLL	Real	1
421	5bl	5rl	5bl5rl	5	1	ASO	Left	1
422	5bl	5rl	5bl5rl	5	1	ASO	Right	1
423	5bl	5rl	5bl5rl	5	1	ASO	Real	1
424	5bl	5rl	5bl5rl	5	4	ILL	Left	0
425	5bl	5rl	5bl5rl	5	4	ILL	Right	0
426	5bl	5rl	5bl5rl	5	4	ILL	Real	1
427	5bl	5rl	5bl5rl	5	5	JLL	Left	0
428	5bl	5rl	5bl5rl	5	5	JLL	Right	0
429	5bl	5rl	5bl5rl	5	5	JLL	Real	1
430	5bl	5rl	5bl5rl	5	2	LUE	Left	0
431	5bl	5rl	5bl5rl	5	2	LUE	Right	0
432	5bl	5rl	5bl5rl	5	2	LUE	Real	1
433	5bl	5rl	5bl5rl	5	3	LUF	Left	0
434	5bl	5rl	5bl5rl	5	3	LUF	Right	0
435	5bl	5rl	5bl5rl	5	3	LUF	Real	1
436	5bl	5rl	5bl5rl	5	6	ILL	Left	0
437	5bl	5rl	5bl5rl	5	6	ILL	Right	0
438	5bl	5rl	5bl5rl	5	6	ILL	Real	1
439	5bl	5rl	5bl5rl	5	7	JLL	Left	0
440	5bl	5rl	5bl5rl	5	7	JLL	Right	1
441	5bl	5rl	5bl5rl	5	7	JLL	Real	1
442	5gh	5rh	5gh5rh	5	3	ASO	Left	0
443	5gh	5rh	5gh5rh	5	3	ASO	Right	0
444	5gh	5rh	5gh5rh	5	3	ASO	Real	1
445	5gh	5rh	5gh5rh	5	5	ILL	Left	0
446	5gh	5rh	5gh5rh	5	5	ILL	Right	0
447	5gh	5rh	5gh5rh	5	5	ILL	Real	1
448	5gh	5rh	5gh5rh	5	4	JLL	Left	0
449	5gh	5rh	5gh5rh	5	4	JLL	Right	0
450	5gh	5rh	5gh5rh	5	4	JLL	Real	1
451	5gh	5rh	5gh5rh	5	2	LUE	Left	0
452	5gh	5rh	5gh5rh	5	2	LUE	Right	0
453	5gh	5rh	5gh5rh	5	2	LUE	Real	1
454	5gh	5rh	5gh5rh	5	1	LUF	Left	0
455	5gh	5rh	5gh5rh	5	1	LUF	Right	0
456	5gh	5rh	5gh5rh	5	1	LUF	Real	1
457	5gh	5rh	5gh5rh	5	7	ILL	Left	0
458	5gh	5rh	5gh5rh	5	7	ILL	Right	0
459	5gh	5rh	5gh5rh	5	7	ILL	Real	1
460	5gh	5rh	5gh5rh	5	6	JLL	Left	0
461	5gh	5rh	5gh5rh	5	6	JLL	Right	0
462	5gh	5rh	5gh5rh	5	6	JLL	Real	1
463	5gl	5bh	5bh5gl	5	2	ASO	Left	0
464	5gl	5bh	5bh5gl	5	2	ASO	Right	1
465	5gl	5bh	5bh5gl	5	2	ASO	Real	1
466	5gl	5bh	5bh5gl	5	1	ILL	Left	1
467	5gl	5bh	5bh5gl	5	1	ILL	Right	1
468	5gl	5bh	5bh5gl	5	1	ILL	Real	1
469	5gl	5bh	5bh5gl	5	3	JLL	Left	0
470	5gl	5bh	5bh5gl	5	3	JLL	Right	0
471	5gl	5bh	5bh5gl	5	3	JLL	Real	1
472	5gl	5bh	5bh5gl	5	5	LUE	Left	1
473	5gl	5bh	5bh5gl	5	5	LUE	Right	0
474	5gl	5bh	5bh5gl	5	5	LUE	Real	1
475	5gl	5bh	5bh5gl	5	4	LUF	Left	0
476	5gl	5bh	5bh5gl	5	4	LUF	Right	0
477	5gl	5bh	5bh5gl	5	4	LUF	Real	1
478	5gl	5bh	5bh5gl	5	6	ILL	Left	1
479	5gl	5bh	5bh5gl	5	6	ILL	Right	0
480	5gl	5bh	5bh5gl	5	6	ILL	Real	1
481	5gl	5bh	5bh5gl	5	7	JLL	Left	0
482	5gl	5bh	5bh5gl	5	7	JLL	Right	0
483	5gl	5bh	5bh5gl	5	7	JLL	Real	1
484	5rh	5gh	5gh5rh	5	3	ASO	Left	0
485	5rh	5gh	5gh5rh	5	3	ASO	Right	0
486	5rh	5gh	5gh5rh	5	3	ASO	Real	1
487	5rh	5gh	5gh5rh	5	5	ILL	Left	0
488	5rh	5gh	5gh5rh	5	5	ILL	Right	0
489	5rh	5gh	5gh5rh	5	5	ILL	Real	1
490	5rh	5gh	5gh5rh	5	4	JLL	Left	0
491	5rh	5gh	5gh5rh	5	4	JLL	Right	0
492	5rh	5gh	5gh5rh	5	4	JLL	Real	1
493	5rh	5gh	5gh5rh	5	2	LUE	Left	1
494	5rh	5gh	5gh5rh	5	2	LUE	Right	0
495	5rh	5gh	5gh5rh	5	2	LUE	Real	0
496	5rh	5gh	5gh5rh	5	1	LUF	Left	0
497	5rh	5gh	5gh5rh	5	1	LUF	Right	0
498	5rh	5gh	5gh5rh	5	1	LUF	Real	1
499	5rh	5gh	5gh5rh	5	7	ILL	Left	1
500	5rh	5gh	5gh5rh	5	7	ILL	Right	0
501	5rh	5gh	5gh5rh	5	7	ILL	Real	1
502	5rh	5gh	5gh5rh	5	6	JLL	Left	1
503	5rh	5gh	5gh5rh	5	6	JLL	Right	0
504	5rh	5gh	5gh5rh	5	6	JLL	Real	1
505	5rl	5bl	5bl5rl	5	1	ASO	Left	1
506	5rl	5bl	5bl5rl	5	1	ASO	Right	0
507	5rl	5bl	5bl5rl	5	1	ASO	Real	1
508	5rl	5bl	5bl5rl	5	4	ILL	Left	0
509	5rl	5bl	5bl5rl	5	4	ILL	Right	0
510	5rl	5bl	5bl5rl	5	4	ILL	Real	1
511	5rl	5bl	5bl5rl	5	5	JLL	Left	1
512	5rl	5bl	5bl5rl	5	5	JLL	Right	0
513	5rl	5bl	5bl5rl	5	5	JLL	Real	1
514	5rl	5bl	5bl5rl	5	2	LUE	Left	1
515	5rl	5bl	5bl5rl	5	2	LUE	Right	0
516	5rl	5bl	5bl5rl	5	2	LUE	Real	1
517	5rl	5bl	5bl5rl	5	3	LUF	Left	0
518	5rl	5bl	5bl5rl	5	3	LUF	Right	0
519	5rl	5bl	5bl5rl	5	3	LUF	Real	1
520	5rl	5bl	5bl5rl	5	6	ILL	Left	0
521	5rl	5bl	5bl5rl	5	6	ILL	Right	0
522	5rl	5bl	5bl5rl	5	6	ILL	Real	1
523	5rl	5bl	5bl5rl	5	7	JLL	Left	0
524	5rl	5bl	5bl5rl	5	7	JLL	Right	0
525	5rl	5bl	5bl5rl	5	7	JLL	Real	1
526	6bh	6rh	6bh6rh	6	4	ASO	Left	0
527	6bh	6rh	6bh6rh	6	4	ASO	Right	1
528	6bh	6rh	6bh6rh	6	4	ASO	Real	1
529	6bh	6rh	6bh6rh	6	5	ILL	Left	0
530	6bh	6rh	6bh6rh	6	5	ILL	Right	0
531	6bh	6rh	6bh6rh	6	5	ILL	Real	1
532	6bh	6rh	6bh6rh	6	3	JLL	Left	1
533	6bh	6rh	6bh6rh	6	3	JLL	Right	0
534	6bh	6rh	6bh6rh	6	3	JLL	Real	1
535	6bh	6rh	6bh6rh	6	1	LUE	Left	1
536	6bh	6rh	6bh6rh	6	1	LUE	Right	0
537	6bh	6rh	6bh6rh	6	1	LUE	Real	1
538	6bh	6rh	6bh6rh	6	2	LUF	Left	1
539	6bh	6rh	6bh6rh	6	2	LUF	Right	0
540	6bh	6rh	6bh6rh	6	2	LUF	Real	1
541	6bh	6rh	6bh6rh	6	7	ILL	Left	0
542	6bh	6rh	6bh6rh	6	7	ILL	Right	0
543	6bh	6rh	6bh6rh	6	7	ILL	Real	0
544	6bh	6rh	6bh6rh	6	6	JLL	Left	0
545	6bh	6rh	6bh6rh	6	6	JLL	Right	0
546	6bh	6rh	6bh6rh	6	6	JLL	Real	1
547	6bl	6rl	6bl6rl	6	2	ASO	Left	1
548	6bl	6rl	6bl6rl	6	2	ASO	Right	0
549	6bl	6rl	6bl6rl	6	2	ASO	Real	1
550	6bl	6rl	6bl6rl	6	3	ILL	Left	1
551	6bl	6rl	6bl6rl	6	3	ILL	Right	0
552	6bl	6rl	6bl6rl	6	3	ILL	Real	1
553	6bl	6rl	6bl6rl	6	1	JLL	Left	0
554	6bl	6rl	6bl6rl	6	1	JLL	Right	0
555	6bl	6rl	6bl6rl	6	1	JLL	Real	1
556	6bl	6rl	6bl6rl	6	4	LUE	Left	0
557	6bl	6rl	6bl6rl	6	4	LUE	Right	0
558	6bl	6rl	6bl6rl	6	4	LUE	Real	1
559	6bl	6rl	6bl6rl	6	5	LUF	Left	0
560	6bl	6rl	6bl6rl	6	5	LUF	Right	0
561	6bl	6rl	6bl6rl	6	5	LUF	Real	1
562	6bl	6rl	6bl6rl	6	6	ILL	Left	1
563	6bl	6rl	6bl6rl	6	6	ILL	Right	0
564	6bl	6rl	6bl6rl	6	6	ILL	Real	1
565	6bl	6rl	6bl6rl	6	7	JLL	Left	1
566	6bl	6rl	6bl6rl	6	7	JLL	Right	0
567	6bl	6rl	6bl6rl	6	7	JLL	Real	1
568	6rh	6bh	6bh6rh	6	4	ASO	Left	1
569	6rh	6bh	6bh6rh	6	4	ASO	Right	0
570	6rh	6bh	6bh6rh	6	4	ASO	Real	1
571	6rh	6bh	6bh6rh	6	5	ILL	Left	1
572	6rh	6bh	6bh6rh	6	5	ILL	Right	0
573	6rh	6bh	6bh6rh	6	5	ILL	Real	1
574	6rh	6bh	6bh6rh	6	3	JLL	Left	1
575	6rh	6bh	6bh6rh	6	3	JLL	Right	1
576	6rh	6bh	6bh6rh	6	3	JLL	Real	1
577	6rh	6bh	6bh6rh	6	1	LUE	Left	1
578	6rh	6bh	6bh6rh	6	1	LUE	Right	0
579	6rh	6bh	6bh6rh	6	1	LUE	Real	1
580	6rh	6bh	6bh6rh	6	2	LUF	Left	0
581	6rh	6bh	6bh6rh	6	2	LUF	Right	0
582	6rh	6bh	6bh6rh	6	2	LUF	Real	1
583	6rh	6bh	6bh6rh	6	7	ILL	Left	1
584	6rh	6bh	6bh6rh	6	7	ILL	Right	1
585	6rh	6bh	6bh6rh	6	7	ILL	Real	1
586	6rh	6bh	6bh6rh	6	6	JLL	Left	1
587	6rh	6bh	6bh6rh	6	6	JLL	Right	0
588	6rh	6bh	6bh6rh	6	6	JLL	Real	1
589	6rl	6bl	6bl6rl	6	2	ASO	Left	0
590	6rl	6bl	6bl6rl	6	2	ASO	Right	0
591	6rl	6bl	6bl6rl	6	2	ASO	Real	1
592	6rl	6bl	6bl6rl	6	3	ILL	Left	0
593	6rl	6bl	6bl6rl	6	3	ILL	Right	0
594	6rl	6bl	6bl6rl	6	3	ILL	Real	1
595	6rl	6bl	6bl6rl	6	1	JLL	Left	0
596	6rl	6bl	6bl6rl	6	1	JLL	Right	0
597	6rl	6bl	6bl6rl	6	1	JLL	Real	1
598	6rl	6bl	6bl6rl	6	4	LUE	Left	1
599	6rl	6bl	6bl6rl	6	4	LUE	Right	0
600	6rl	6bl	6bl6rl	6	4	LUE	Real	1
601	6rl	6bl	6bl6rl	6	5	LUF	Left	1
602	6rl	6bl	6bl6rl	6	5	LUF	Right	0
603	6rl	6bl	6bl6rl	6	5	LUF	Real	1
604	6rl	6bl	6bl6rl	6	6	ILL	Left	1
605	6rl	6bl	6bl6rl	6	6	ILL	Right	0
606	6rl	6bl	6bl6rl	6	6	ILL	Real	1
607	6rl	6bl	6bl6rl	6	7	JLL	Left	0
608	6rl	6bl	6bl6rl	6	7	JLL	Right	0
609	6rl	6bl	6bl6rl	6	7	JLL	Real	1

## Sheet: Legend
observation	a unique value for each row of data
subject	the identity of the subject
partner	the identity of the partner
dyad	the identity of the dyad
sow	the identity of the mother
group	the identity of the group the pig was housed in throughout the study period
condition	experimental condition
condition_order	value representing the position of each session in the randomised sequence of conditions (i.e. 1, 2, 3, 4, 5)
start_time	value representing the time of the beginning of the session (always zero)
latency_open_door	latency to open the door from the beginning of the session
open_door_event	value representing whether the event of door opening occurred or not (1 = door was never opened, 2 = door was opened)
latency_open_door_after_box	latency to open the door after the last moment the pig was in proximity to the box (before the door was opened)
open_door_after_box_event	value representing whether the event of door opening occurred or not after the pig was in proximity to the box (1 = door was not opened, 2 = door was opened)
binom_open_door_before_prox_box	binomial values representing whether the pig reached proximity to the box before opening the door or not (0 = reached the box first , 1 = opened the door first)
latency_box_after_door	latency to reach proximity to the box after opening the door
box_after_door_event	value representing whether the event of reaching proximity to the box occurred after opening the door (1 = proximity to the box was not achieved after opening the door, 2 = proximity to the box was achieved after opening the door)
start_success	latency to succeed in the JLL with the partner from the beginning of the session (i.e. to lift the log with the partner) (in the JLL condition only)
success_event	value representing whether the event of succeeding in the JLL task occurred
count	the number of times the pig opened the door
handle	the identity of the handle
prob_handle	the probability of interacting with that handle (0 = didn't interact with the handle, 1 = did interact with the handle)
